# Supplementary material for: Mixed coronary plaque phantom analysis by photon-counting CT: impact of calcium and iodine on low-attenuation plaque detection
Source: Eur Heart J Imaging Methods Pract. 2026 Jul 22;4(3):qyag119. doi: 10.1093/ehjimp/qyag119 (PMC13390644; doi:10.1093/ehjimp/qyag119)
Supplement: qyag119_Supplementary_Data [file qyag119_supplementary_data.zip]

Archive with 5 entries (5 files):
- Supplemental Fig 1.tif
- Supplementary Fig 2.tif
- Supplementary_legends.docx
- Table S1_ (1).docx
- Table S2.docx
